# Supplementary material for: Reusing Kaolin Residue from the Mining Industry to Produce PCL-Based Composites: Accelerating the Crystallization Process and Improving Mechanical Properties
Source: Int J Mol Sci. 2025 May 13;26(10):4632. doi: 10.3390/ijms26104632 (PMC12111448; doi:10.3390/ijms26104632)
Supplement: Supplementary file 1 [file ijms-26-04632-s001.zip]

Archive with 1 entries (1 files):
- ijms-3614338-supplementary.pdf
